# Supplementary material for: Pulses Twice a Week in Replacement of Meat Modestly Increases Diet Sustainability
Source: Nutrients. 2021 Aug 31;13(9):3059. doi: 10.3390/nu13093059 (PMC8466503; doi:10.3390/nu13093059)
Supplement: Supplementary file 1 [file nutrients-13-03059-s001.zip]

Archive with 1 entries (1 files):
- nutrients-1340748-supplementary.pdf
